# Supplementary material for: Chemodiversity and Anti-Leukemia Effect of Metabolites from Penicillium setosum CMLD 18
Source: Metabolites. 2022 Dec 23;13(1):23. doi: 10.3390/metabo13010023 (PMC9864219; doi:10.3390/metabo13010023)
Supplement: Supplementary file 1 [file metabolites-13-00023-s001.zip]

Archive with 1 entries (1 files):
- metabolites-2062873-supplementary.pdf
